# Supplementary material for: Evidence of Antiproliferative Activity in the Liverwort Isotachis serrulata from Southern Ecuador
Source: Molecules. 2026 Apr 6;31(7):1208. doi: 10.3390/molecules31071208 (PMC13074347; doi:10.3390/molecules31071208)
Supplement: Supplementary file 1 [file molecules-31-01208-s001.zip]

Archive with 1 entries (1 files):
- molecules-4155858-supplementary-update.pdf
